# Supplementary material for: Perinatal environment shapes microbiota colonization and infant growth: impact on host response and intestinal function
Source: Microbiome. 2020 Nov 23;8:167. doi: 10.1186/s40168-020-00940-8 (PMC7685601; doi:10.1186/s40168-020-00940-8)
Supplement: Supplementary file 12 — Additional file 11. Amplicon sequence variant (ASV) table. [file 40168_2020_940_MOESM11_ESM.xlsx]

## Sheet: ASV_table
Header	001B01H	001B02H	002B01H	002B02H	004B02H	004B04H	005B01H	005B02H	005B04H	006B02H	006B04H	008B01H	008B02H	008B04H	009B01H	009B04H	010B02H	010B04H	012B02H	012B04H	014B01H	014B02H	014B04H	015B02H	015B04H	017B02H	017B04H	019B02H	019B04H	01WB01H	01WB02H	01WB04H	020B02H	020B04H	021B01H	021B02H	021B04H	022B01H	022B02H	022B04H	027B01H	027B02H	027B04H	02WB01H	02WB02H	02WB04H	030B02H	030B04H	031B02H
ASV1	0.0020772	0.000630721	0.0151361	0.000770359	0.284253	0.04635	0.728976	0.135107	0.405186	0.352248	0.0192006	0.414894	0.147021	0.0362404	0.00153492	0.20666	0.000298063	0.000573519	0.151457	0.00259903	0.00436765	0.00022982	0.000321888	0.170994	0.135992	0.000253872	0.276156	0.788039	0.143986	0.832437	0.20684	0.00786853	0.124913	0.306293	0.210859	0.246233	0.171803	0.0038899	0	0	0.841797	0.36535	0.14729	0.64125	0.015565	0.00655215	0.000619863	0	0.131606
ASV2	0.00244242	0.000194068	0.00239306	0.00255958	0	0.000572494	0	0.0101551	0.0427418	6.1e-05	0	0	0.330479	0.0054189	0.000888638	0	0.000175331	0	0.0172465	0.0478332	0.00313152	0.371442	0.00597282	0.000311647	0.00324718	0	0.00241971	0	0	0	0.0559177	0.13496	0	0	0.299742	0.423391	0.282371	0.000671353	0.000245002	0.00352996	0	0.394744	0.417285	0.0850758	0.373361	0.00658167	0	0	0.173988
ASV3	0	0.0164473	0	0.0783902	0.0437263	0.000315606	0.000712686	0.0473585	0.0227785	0.055386	0.00984976	0	0.0129071	0.045611	0	0.0496335	0.284983	0.00885514	0.000402955	0.0688651	0	0.428137	0.0829757	0.0133634	0.0639044	0.0604348	0.0100587	0.00559983	0.0177949	0	0.0662093	0.00378486	0.148876	0.0186713	0.046645	0.0221696	0.0182675	0	0.138843	0.00623411	0	0.00477834	0.0918863	0.00738636	0.358945	0.191754	0.0678406	0.0029331	0.026425
ASV4	0	0	0.00143584	0.00796451	0	0	0	0.000863856	0	0	0	0	0	0	0	0	0	0	0.00110141	0	0	0	0	0	0	0	0	0	0	0	0.0298242	0.0561753	0	0	0	0	0	0	0	0	0	0	0	0	0	0.000826397	0.00516553	0	0
ASV5	0	0	0.142567	0.000111826	0.110484	0.00581302	0.000203625	0.0311564	0.000112605	0.0469155	0.0111259	0	0.000247025	0.00014198	0	0.0231623	0.236031	0.0191326	0.0549765	0.00298612	0	0.00266945	0.0891989	0	0.00181842	0.228137	0.0145745	0.00174907	0.192573	0.0115943	0	0.0304283	0.00839159	0.023798	0.0673485	0.109122	0.0386718	0	0	0.00273653	0	0	0	0.00268939	0	0.000295142	0	0.0083803	0.00138698
ASV6	0	0	0.0011367	0	0	0	0	0.0137065	0.503909	0	0	0	0	0.00238999	0	0	0	0	0.00436535	0.160255	0	0.112506	0.0227825	0	0	0	0.000548654	0	0	0	0	0.000796813	0	0	0	0.122995	0.340547	0	0	0	0	0	0	0.0413258	0.13619	0.403577	0	0	0
ASV7	0	0	0.00323063	0	0	0.021263	0.00264712	0.0072372	0	0	0	0	0	0	0	0	0	0.189101	0	0	0	0	0.727343	0	0	0	0.00102697	0	0	0	0	0	0	0	0	0	0	0	0	0	0	0	0	0	0	0.243787	0	0.000377113	0.48736
ASV8	0.00180328	0.00137465	0.31708	0.0136304	0.0396	0	0.0149664	0.00608539	0.00313686	0.0137969	0.000417658	0	0	0.000485098	0	0.000153578	0.0938547	0.00029823	0.111068	0	0.0103011	0.0290811	0.000411302	0.048592	0	0.158256	0.0199485	0.000775795	0.00010567	0	0.0291166	0	0.260911	0.000295365	0.000942324	0.00384981	0.000398031	0.00552879	0.0523814	0.0628917	0	0.000530926	0.0014431	0.0179545	0.0413746	0.00100348	0.0378117	0.00161321	0.0435511
ASV9	0	0	0.000658092	0	0.0102316	0.0357442	0	0.000595101	0	0.462043	0.0376124	0	0.0031084	0.00063891	0	0	0.0120277	0.0880008	0	0	0	0	0.00398784	0	0.000779322	0	0.0245066	0	0.000697424	0.153577	0	0	0	0.000379755	0	0	0	7.9e-05	0	8.1e-05	0	0	0	0	0	0	0.710708	0.048501	0
ASV10	0	0.785442	0.00538439	0.000273353	0	0	0	0.124031	0	0	0	0	0	0	0	0	0	0.000217937	0.000322364	0	0	0	0	0.449582	0.304455	0.429938	0.557602	0	0	0	0	0	0.333774	0.354797	0	0	0	0	0	0	0	0	0	0	0	0	0	0	0
ASV11	0	0	0.000717918	0.000236078	0.0347158	0.00662772	0	0.022537	0	0	0	0	0	0	0	0.000307155	0	0	0	0.000313358	0	0	0	0.000174522	0	0	0	0	0	0	0	0	0.000125953	6.33e-05	0	0	0	0	0	0	0	0	0	0	0	0.000413199	0	0.0564204	0
ASV12	0	0	0.00544421	0.000285778	0.227642	0.0369993	0	0.0362436	0	0	0	0	0	0.00049693	0	0.000949389	0	0	0	0.000811045	0	0.000371248	0	0	0.0115599	0	0.000379838	0	0	0	0	0	0.005967	0.00662461	0	0	0	0	0.000196002	0	0	0	0.000714806	0	0	0	0	0.0520207	0
ASV13	0	0	0	0	0	0	0	0.00215004	0	0	0.648181	0.309356	0.000391124	0.00210604	0	0	0	0	0.229389	0.0239627	0	0	0	0	0	0	0	0	0.21244	0	0	0	0	0	0	0	0	0	0	0	0	0	0	0	0.0170304	0.00289239	0	0	0
ASV14	0	0	0.000837571	0.000521856	0	0	0	0.000825463	0	0	0	0	0.141772	0.0288929	0	0	0	0.450786	0.312035	0.000221194	0	0.0213025	0.00112661	0.000486169	0.00415638	0	0.000379838	0	0	0	0	0	0	0	0	0.00199128	0.106086	0	0.000245002	0	0	0	0	0	0	0	0	0	0
ASV16	0.334246	0	0.00209393	0	0	0	0	0	0	0	0	0.000262081	0	0	0.255241	0	0	0	0	0	0.257664	0	0	0	0	0	0	0	0	0	0	0	0	0	0.000748316	0	0	0.31836	0	0	0.001719	0	0	0.000681818	0	0	0	0	0
ASV17	0	0	0.00275202	0.000497006	0	0	0.000356343	0.0401597	0	0	0	0	0	0.000473266	0	0.000935428	0	0	0	0.000423955	0	0	0	0	0	0	0.00142087	0	0	0	0	0	0.00574658	0.0075529	0	0	0	0	0	0	0	0	0.00056645	0	0.000171624	0	0	0.0501561	0
ASV18	0.195485	0	0.16542	0	0	0	0	0	0	0	0	0.000181441	0	0	0.194894	0	0	0	0	0	0.186765	0	0	0	0	0	0	0	0	0	0	0	0	0	0.000249439	0	0	0.184365	0	0	0.000877787	0	0	0.000606061	0	0	0	0	0
ASV19	0	0	0	0	0.000168421	8.81e-05	0	0.18953	0	0.000228931	0	0	0	0	0	0	0	0	0	0	0.00137348	0	0.00395207	0	0	0	0	0	0	0	0.415738	0.567629	0	0	0	0	0	0	0	0	0	0	0	0	0	0.0996104	0	0	0
ASV20	0	0	0.00275202	0.00086976	0	0.00022753	0.00865404	0	0	0	0	0.00137089	0.0168389	0.0554195	0	0	0	0	0	0.000147463	0	0	0	0	0	0	0.000140681	0	4.23e-05	0	0	0	0	0	0.0123611	0.00028763	0	0	0	0	0	0.0333036	0.175262	0	0.000316844	0.000708341	0	0	0
ASV21	0.00157502	0	0	0.000211227	0	0.000242209	0	0.00174691	0	0	0	0	0	0	0	0	0	0	0	0.487272	0	0	0	0	0.00168853	0	0	0	0	0	0	0.00303785	0	0	0	0	0	0	0	0.433376	0	0	0	0	0	0	0	0.180302	0.0156548
ASV22	0	0	0	0	0	0	0.00722867	0.00140137	0	0	0	0.140153	0	0.000899206	0	0.064	0	0	0	0	0	0	0	0.0299181	0	0	0	0	0	0	0	0	0.0509163	0.13475	0	0	0	0	0	0	0.143463	0.0466009	0.0236965	0.130606	0.000950533	0	0	0	0
ASV23	0	0	0	0	0	0	0	0	0	0	0.202042	0	0	0	0	0.0755462	0	0	0	0	0	0	0	0	0	0	0	0	0.281041	0	0	0	0.0197273	0.103504	0	0	0	0.00100703	0	0	0	0	0	0	0	0	0	0.382854	0
ASV24	0	0.00021024	0	0	0	6.61e-05	0	0	0	0	4.64e-05	0	0.156079	0.426224	0	0.329815	0	0	0	0	0	0	0	0	0	0	0	0	0	0	0	0	0	0	0	0	0	0	0	0	0	0	0	0	0	0	0	0	0
ASV25	0	0.00185982	0.00257254	0	0.00549474	0	0.0016799	0.00710282	0	0	0	0	0.014698	0.021368	0	0	0.0592093	0	0.00104768	0	0.00181299	0.00951101	0.00153791	0.000224386	0	0.0725538	0.00600706	0	0	0.000248723	0.0888937	0.00144422	0	0	0.00030487	0	0	0.00608167	0.0252107	0.0485937	0	0.00900162	0.00725595	0.0630303	0.00472626	0.00236114	0.0481427	0.000356163	0
ASV26	0	0	0.00155549	0.0172461	0	0	0	0.00664209	0	0	0	0	0	5.92e-05	0	0	0	0	0	0	0	0	0	0	0	0	0.000239157	0	0	0	0	0.00273904	0	0	0.0331754	0.0190942	0.00827485	0.00120449	0	0	0	0.01197	0.0713727	0.00147727	0	0.00339413	0	0	0
ASV27	0.184574	0	0.0693389	0	0	0	0	0	0	0	0	0.00012096	0	0	0.125823	0	0	0	0	0	0.168745	0	0	0	0	0	0	0	0	0	0	0	0	0	0.000249439	0	0	0.191691	0	0	0.000896074	0	0	0.000189394	0	0	0	0	0
ASV28	0	0.0169324	0	0.0065232	0.0153053	0.000389002	0	0.00211165	0.00230037	0.000992033	0.000336446	0	0	0	0	0.0175637	0	0.000149115	0	0.0206448	0	0	0	0	0	0.00096204	8.44e-05	0	0.0078196	0	0.00557461	0.00244024	0.0188299	0.00833351	0	0	0	0	0.676867	0.0162249	0	0	0.0153751	0.000189394	0	0	0.0161853	0	0
ASV30	0	0	0	0	0	0.790049	0	0.0529064	0	0	0	0	0	0	0	0	0	0	0	0	0	0	0.0357117	0	0	0.00575888	0	0	0	0	0	0	0	0	0	0	0.000104745	0	0	0	0	0	0	0	0	0	0	0	0
ASV31	0	0	0	0.00086976	0	0	0	0.00209245	0	6.1e-05	0	0.131464	0	0	0	0	0	0	0	0	0	0	0	0	0	0	0	0	0	0	0.00051458	0	0	0	0.00584795	0	0	0	0	0	0.000164585	0	0	0	0	0	0	0	0.0123743
ASV32	0	0.0046738	0.00257254	0.00259685	0.0292	0.00402948	0.0115557	0.00130538	0.00193038	0.000869937	0.000348048	0	0.00279962	0.00292242	0.127802	0.0182897	0.00469887	0.00223673	0	0.00339164	0.0359851	0.000265177	0.000500715	0.0107954	0.0348097	0.00269906	0.0152216	0.00444319	0.00240928	0.000114795	0.00463122	0.000796813	0.00876944	0.00959936	0.00207866	0	0	0.00288287	0.00360153	0.000939165	0	0.00188238	0.00811912	0.000378788	0.00228392	0.00551916	0.0008724	0	0.00119401
ASV36	0	0.139422	0	0	0.0249474	0.0106425	0	0	0	0	0.0575207	0	0	0	0	0.0583176	0.139265	0.0327709	0	0	0	0	0	0	0	0	0.00160376	0.000465477	0	0	0	0	0	0.00272158	0	0	0.000314235	0	0	0	0.00389518	0	0	0	0	0	0.022338	0.00628522	0
ASV37	0	0.0130834	0	0	0.00107368	0.000396342	0	0	0	0	0	0	0.0067932	0.124516	0	0	0.00136758	0.000963513	0	0	0	0	0	0	0	0	0.0064291	0	0	0	0.0281518	0.000398406	0	0	0	0	0	0	0	0	0	0	0.000768754	0	0	0	0	0	0
ASV38	0	0	0.0011367	0	0.00218947	0.000139454	0	0	0	0	0	0	0	0	0	0.0026527	0	0	0	0	0	0	0	0	0	0	0.0101431	0	0	0	0	0	0.000472322	0.000232072	0	0	0	0	0	0.292096	0	0	0.00021579	0	0	0	0.000642821	0.00111039	0
ASV39	0	0	0.00107688	0	0	8.81e-05	0	0.00138217	0	0	0	0	0	0	0	0	0	0	0.0317529	0.000165896	0	0	0	0.194767	0.0601377	0	0	0	0	0	0	0	0	0	0	0	0	0	0	0	0	0	0	0	0	0	0	0	0
ASV40	0.00362939	0	0.000478612	0	0	0	0.00203624	0	0	0	0	0	0	0	0.00177728	0	0	0	0.0192075	0	0	0	0	0	0	0	0	0	0	0	0	0	0	0	0.15055	0.0208642	4.19e-05	0.00179686	0	0	0	0	0	0	0	0	0	0	0
ASV41	0	0.000291102	0.000957224	0.0315847	0	0	0	0.00577824	0	0	0	0	0	0	0.014097	0.122234	0	0.198071	0	0	0	0	0	0	0	0	0.00123799	0	0	0	0.0172384	0.0842629	0	0	0	0	0	0.00351473	0	0	0	0	0	0	0	0	0	0	0
ASV44	0	0	0	0	0	0	0	0	0.0159095	0	0	0	0	0.000201138	0	0	0	0	0	0	0	0	0.00366595	0	0	0	0.00135053	0	0.00088763	0	0	0	0	0.00206755	0	0	0	0	0	0	0	0	0	0	0	0	0	0	0
ASV45	0	0	0	0.00259685	0	0	0	0.00487599	0	0	0	0	0	0	0	0	0	0	0	0	0.00244479	0	0	0	0	0	0	0	0	0	0	0	0	0	0	0	0	0.00146118	0	0	0	0	0	0	0	0	0	0	0
ASV46	0.00945011	0	0.00197428	0.022651	0	0	0	0.00374338	0	0	0	0	0	0	0.00250434	0	0	0	0	0	0.00258213	0	0	0	0	0	0	0	0	0	0	0	0	0	0	0	0	0.00292236	0	0	0	0	0	0	0.000105615	0	0	0	0
ASV47	0	0.000549859	0	0.000385179	0.00425263	0.000954156	0	0	6.43e-05	0	0	0	0	0	0	0.000446771	0	0.000630871	0	0	0	0	0	0.000810282	0	0	0	0	0.000126804	0	0	0.000298805	0	0	0	0	0	0	0	0	0	0.00106185	0.00074178	0	0.000132018	0.000973968	0.026149	0	0
ASV49	0	3.23e-05	0.00119653	0.20914	0	0	0	0.00740997	0	0	0	0	0	3.55e-05	0.000888638	0	0	8.03e-05	0	0	0.00395561	0	0	0	0	0	0	0	0	0	0	0.00134462	0	0	0	0	0	0.00505489	0	0	0	0	0	0	0	8.85e-05	0	0	0
ASV50	0	0.000824789	0	0.000335479	0	0.000146793	0.0544187	0.000825463	0	0	0	0	0	0	0	0	0	0	0	0	0	0	0.00026824	0	0	0	0	0.17887	0	0	0	0	0	0.000696217	0	0	0	0	0	0	0	0	0	0	0	0	0	0	0
ASV51	0	0	0	0	0.00753684	0.00723691	0	0	0	0	0	0	0	0	0	0	0	0	0	0	0.00340622	0	0	0	0	0	0	0	0	0	0	0	0.000976132	0.00932509	0	0	0	0	0	0.00090678	0	0.00144798	0	0	0	0	0.00172184	0.00100564	0
ASV53	0	0	0	0	0	0	0	0	0	0	0	0	0.00518753	0	0.00278709	0	0	0	0	0	0	0	0	0.000236852	0.0136381	0	0	0	0	0.000669639	0	0	0	0	0	0	0	0	0	0	0	0.039192	0	0	0	0	0	0	0
ASV54	0	0.00027493	0.000837571	0	0	0	0	0	0	0	0	0	0	0	0	0	0.000262996	0	0	0	0	0	0	0	0	0.000133617	0	0	0	0	0.00280875	0.00727092	0	0	0	0	0	0	0	0	0	0	0	0	0	0.000147571	0	0	0
ASV55	0.000684791	0	0	0.0329763	0	0	0	0.0732934	4.83e-05	0.000228931	0	0	0	0.000319455	0	0	0	0	0	0	0	7.07e-05	0	6.23e-05	0	0	0	0	0	0	0	0.00936255	0	0	0	0	0	0.00177711	0	0	0	0.00125492	0	0	0	0	0	0	0
ASV56	0	0	0.00275202	0	0	0.0234722	0.0310527	0.00109422	0	0	0	0	0.00158508	0.000248465	0.0166822	0	0	0	0.039906	0	0.00156576	0	0	0.000174522	0	0	0	0	0	0	0.00077187	0.00154382	0.00231438	8.44e-05	0	0	0	0.0038899	0	0	0	0.0184618	0	0	0	0.000383685	0	0.0319499	0
ASV57	0	0	0	0	0	0	0	0.00115181	0	0	0	0.00118944	0.0916876	0.142926	0	0	0	0	0.000523842	0	0	0	0	0	0	0	0	0	0	0	0	0	0	0	0.0619994	0.00210191	0.0083796	0	0	0	0	0	0.00706714	0	0	0	0	0	0.00318402
ASV60	0.039832	0	0.00951241	0	0	0	0.000407249	0	0	0	0	0	0	0	0.0225391	0	0	0	0	0	0.0293924	0	0	0	0	0	0	0	0	0	0	0	0	0	0	0	0	0.0320275	0	0	0.000128011	0	0	0	0	0	0	0	0
ASV61	0	0	0	0	0	0	0	0	0	0	0	0.000221761	0.051196	0.0694755	0	0	0	0	0	0	0	0	0	0	0	0	0	0	0	0	0	0	0	0	0.0171558	0	0	0	0	0	0	0	0	0.00030303	0	0	0	0	0.0486287
ASV62	0	0.0163017	0	0	0.0285895	0.00338359	0	0	0	0	0.00491908	0	0	0	0	0.00917277	0.140826	0.00653812	0	0	0	0	0	0	0	0	2.81e-05	0	0	0	0	0.000348606	0	0.00156121	0	0	0	0	0	0	0.00627252	0	0	0	0	0	0	0.00307976	0
ASV63	0	0	0.039665	0	0.0056	0	0	0	0	0	0	0	0	0	0	0	0.0147453	0	0.00881128	0	0	0.00470247	0	0.00906269	0	0.0375062	0.000886288	0	0	0	0.00167238	0	0	0	0	0	0	0	0.00867307	0.00516541	0	0	0	0	0	0	0.00674962	0	0.00777915
ASV64	0	0	0	0.00086976	0	0	0	0	0	0	0	0	0	0	0	0	0	0	0	0	0	0	0	0	0	0	0	0	0	0	0.000428816	0	0	0	0.00315956	0	0.00502776	0	0	0	0	0.00103772	0.00428884	0	0	0	0	0	0.000566852
ASV67	0	0	0	2.49e-05	0	3.67e-05	0	0.000940643	0	0	0	0	0	0	0	0	0	0	0	0.00224881	0	0	0	0	0	0	0	0.000253897	8.45e-05	0	0	0	0	0	0	0	0	0	0	0	0	0	0	0	0	0	0	0	0
ASV68	0.0350156	0	0.0109482	0	0	0	0	0	0	0	0	0	0	0	0.0306176	0	0	0	0	0	0.0327162	0	0	0	0	0	0	0	0	0	0	0	0	0	0	0	0	0.0243267	0	0	0	0	0	0	0	0	0	0	0
ASV69	0	0	0.000957224	0.0589697	0	0	0	0.00710282	0	0	0	0	0	0	0	0	0	0	0	0	0	0	0	0	0	0	0.00246191	0	0	0	0	0	0	0	0	0	0	0	0	0	0	0	0	0	0	0	0	0	0
ASV71	0	0	0	0	0	0	0	0.000460723	0	0	0	0	0	0	0	0	0	0	0	0	0	0	0	0	0	0	0	0	0	0	0	0	0	0	0.000443447	0.0115494	0	0.00193508	0	0	0	0	0	0	0	0	0	0	0
ASV73	0	0	0	0	0	0	0	0	0	0	0	0	0	0	0	0	0	0	0	0	0	0	0	0.00279236	0	0	0	0	0	0	0	0	0	0	0	0	0	0	0	0	0	0	0	0.00030303	0	0	0	0	0.000566852
ASV74	0	0	0	0.00233593	0	0	0	0	0	0	0	6.05e-05	0.0119396	0.0175227	0	0	0	0	1.34e-05	0	0	0	0	0.0016081	0.0332511	0	0	0	0	0	0.0277444	0	0	0	0.00149663	0	0	0	0	0	0	0.00542993	0.0171553	0	7.92e-05	0	0	0	0.000494488
ASV75	0	0.00027493	0.000837571	0	0.0235368	0	0	0	0	0	0	0	0	0	0	0.000307155	0.000525993	0.000332641	0	0	0	0	0	0	0	0	0	0.0134988	0.00137371	0	0	0	0	0.00198316	0	0	0	0	0	0	0	0	0	0	0	0	0	0.0307976	0
ASV76	0.0363852	0	0.00281185	0	0	0	0	7.68e-05	0	0	0	0	0	0	0.0306176	0	0	0	0	0	0.0349687	0	0	0	0	0	0	0	0	0	0	0	0	0	0	0	0	0.0274465	0	0	0.000274308	0	0	0	0	0	0	0	0
ASV77	0.00219133	0	0.00119653	0	0	0	0	0.0018237	0	0	0	0	0	0	0.000444319	0	0	0	0	0	0.00846061	0	0	0	0	0	0.00354515	0	0	5.74e-05	0	0	0	0	0	0	0	0	0	0	0	0	0	0.00170455	0.0154066	0.00233162	0	0	0
ASV78	0	0	0	0.0114187	0	0	0	0.000499117	0	0	0	0	0	0	0.00157531	0	0	0	0	0	0	0	0	0	0	0	0	0	0	0	0	0.00258964	0	0	0	0	0	0	0	0	0	0	0	0	0	0	0	0	0
ASV79	0.00175763	0	0.00885432	0	0	0	0.00213806	0	0	0	0	0	0	0	0	0	0	0	0.00701142	0	0	0	0	0	0	0	0.00119578	0	0	0	0	0	0	0	0	0	0	0	0	0	0	0	0	0	0.00807953	0	0	0	0
ASV80	0	0	0	0.000161527	0	0	0	0.000383936	0	0	0	0	0	0	0.000363534	0	0	0	0	0	0	0	0	0	0	0	0	0	0.112518	0	0.00536021	0.00169323	0	0	0.0383581	0.000553134	0.00324709	0	0	0	0	0.0110288	0.0019556	0	0	8.85e-05	0	0	0.00018091
ASV82	0	0	0	0.00226137	0	0	0	0	0	0.0285706	0	0	0	0	0	0.00400698	0	0	0	0.0217508	0	0	0	0	0	0.00072153	0.000393906	0	0.0088763	0	0.000900515	0.000697211	0	0	0	0	0	0	0.000343003	0	0	0	0	0	0	0	0	0	0
ASV84	0	0	0	0	0.0299579	0	0	0	0	0	0	0	0	0	0	0	0	0	0	0.104975	0	0	0	0	0	0	0	0	0	0	0	0	0	0	0	0	0	0	0	0	0	0	0	0	0	0	0	0	0.0374002
ASV86	0	0	0	0.000571556	0	0	0	0.00211165	0	0	0	0	0	0	0.00177728	0	0	0	0	0	0	0	0	0	0	0	0	0	0	0	0	0	0	0	0	0	0	0	0	0	0	0	0	0	0	0	0	0	0
ASV90	0	0	0	0	0	0.00183492	0	0.000787069	0	0	0.00584721	0	0.00475524	0.0115477	0	0.000977312	0.000631191	0.00089469	0	0	0.00173058	0	0	0	0	0	0	0	0	0	0	0	0	0	0	0	0	0	0	0.047444	0	0	0.000701319	0	0	0.000944454	0.0255751	0.00102659	0
ASV93	0	0	0	0.000472155	0	0	0	0	0	0	0	0	0	0	0	0	0	0	0	0	0	0	0	0.00700582	0.00909209	0	0	0	0	0	0.000836192	0.00064741	0	0	0.00587567	0	0	0	0	0	0	0	0	0	0	0	0	0	0
ASV95	0	0	0	0.000211227	0	0	0	0.000671888	0	0	0	0.000443522	0	0	0	0	0	0	0	0	0	0	0	0	0	0	0	0	0	0	0	0	0	0	0.00523821	0.00303118	0.00454593	0	0	0	0	0	0	0	0	0	0	0	0
ASV100	0	0	0	0	0	0	0	0	0	0	0	0	0	4.73e-05	0	0	0	0	0	0.00178798	0	0	0	0.0219025	0	0	0	0	0	0	0	0	0	0	0	0	0	0	0	0	0	0	0	0	0.0126738	0.00714244	0	0	0
ASV101	0.00641421	0	0.00119653	0	0	0	0	0	0	0	0	0	0	0	0.00666478	0	0	0	0	0	0.00266454	0	0	0	0	0	0	0	0	0	0	0.00278884	0	0	0	0	0	0.00491667	0	0	0	0	0	0	0	0	0	0	0
ASV104	0	0	0	0	0	0	0.000763592	0	0	0	0	0	0	0	0	0	0	0	0	0	0	0	0	0	0	0	0	0	0	0	0	0	0	0.0042195	0	0	0	0	0	0	0	0	0	0	0	0	0.00300748	0.00215793	0
ASV107	0	0.000388136	0	0.000161527	0.0016	0	0.000152718	0	0	0.000885199	0.000324845	0	0	0.000343118	0.00242356	0.000335079	0.00194617	0.000206467	0	0.000350224	0	0	0	0.00235605	0	0	0	0	0.00188093	0	0.00255146	0	0.0019995	0.000548535	0.000194008	0.000132752	0	0.000256694	0.000171501	9.72e-05	0	0	0.00021579	0	0.000660092	0.000324656	0.000275495	0	0
ASV109	0	0	0	0.0370642	0	0	0	0.00172771	0	0	0	0	0	0	0	0	0	0	0	0	0.00186793	0	0	0	0	0	0	0	0	0	0	0	0	0	0	0	0	0	0	0	0	0	0	0	0	0	0	0	0
ASV110	0	0	0	0.124276	0	0	0	0.00111341	0	0	0	0	0	0	0.00210042	0	0	0	0	0	0	0	0	0	0	0	0	0	0	0	0	0	0	0	0	0	0	0.00227075	0	0	0	0	0	0	0	0	0	0	0
ASV112	0	0	0	0.000770359	0.000673684	0	0	0.00113261	0	0	0	0	0	0	0	0	0	0	0	0	0	0	0.000482833	0	0	0	0	0	0	0	0	0	0	0	0	0	0	0	0	0	0	0	0	0	0	0	0	0	0.00297899
ASV114	0	0	0	0.0261549	0	0	0	0.000710282	0	0	0	0	0	0	0.00133296	0	0	0	0	0	0	0	0	0	0	0	0	0	0	0	0	0	0	0	0	0	0	0.00142169	0	0	0	0	0	0	0	0	0	0	0
ASV115	0	0	0.00999103	0	0	0	0	0	0	0	0	0	0	0	0	0	0	0	0.00756212	0	0	0	0	0	0	0	0	0	0	0	0	0	0	0	0	0	0	0	0	0	0	0	0	0	0	0	0	0	0
ASV116	0	0	0	0.00154072	0	0	0	0	0	0	0	0	0	0	0	0.00544503	0	0	0	0.0146541	0.00274695	0	0	0	0	0	0	0.00509204	0.0103346	0	0	0	0	0	0	0	0	0	0	0	0	0	0	0	0	0	0	0	0
ASV119	0	0	0.00358959	0	0	0	0	0	0	0	0	0	0	0	0	0	0	0	0	0	0	0	0	0.00021192	0	0	0	0.00121306	0.00295877	0	0	0	0	0.000864997	0	0	0	0	0.0498334	0.000356235	0	0	0	0	0	0	0	0.00287025	8.44e-05
ASV123	0	0.000129379	0	0	0	0	0	0	0	0.000305241	0	0	0	0	0	0	0	0	0	0	0.00230744	0	0	0	0	0	0	0	0	0	0.000879074	0	0.000110208	0.000400852	0	0.000685886	0.000335184	0	0	0	0	0	0	0	0	0	0.00231875	0	0
ASV125	0	0	0	0.000223652	0	0.000741306	0	0	0	0	0.00127618	0	0	0	0	0	0	0	0	0	0.00247226	0	0	0	0	0	0	0	0.000866496	0	0	0	0	0	0	0	0	0	0	0.0270739	0	0	0	0	0	0	0.0236696	0.00102659	0
ASV127	0	0	0	0	0	0	0	0	0	0	0	0	0	0	0	0	0	0	0	0	0	0	0	0	0	0	0	0	0	0	0	0	0	0	0	0	0	0	0	0	0	0	0	0	0	0	0	0	0
ASV128	0	0	0.000717918	0	0	0	0	0	0	0	0	0	0	0	0	0	0	0	0	0	0	0	0	0	0	0	0	0	0	0	0	0	0	0	0	0	0	0	0	0	0	0	0	0	0	0	0	0	0
ASV135	0.0118697	0.000145551	0	0	0	0	0	0.00191968	0	0	0	0	0	0	0	0	0	8.03e-05	0.00107455	0	0	0	0	0.000137125	0	0	0	0	0	0	0	0.000896414	0	0	0	0	0	0	0	0	0	0.00719164	0	0	0	0	0	0	0
ASV136	0	0	0	0	0	0	0	0	0	0	0	0	0	0	0	0	0	0	0	0	0	0	0	0	0	0	0	0	0	0	0	0	0	0	0	0	0	0.000197457	0	0	0	0	0	0	0	0	0	0	0
ASV138	0	0	0	0.000658532	0	0	0	0.0147623	0	0	0	0	0	0	0	0	0	0	0	0	0	0	0	0	0	0	0	0	0	0	0	0	0	0	0	0	0	0	0	0	0	0	0	0	0	0	0	0	0
ASV139	0	0	0	0	0	0	0	0.000729479	0	0	0	0	0	0	0	0	0	0	0	0	0	0	0	0	0	0	0	0	0	0	0	0	0	0	0	0	0	0	0	0	0	0	0	0	0	0	0	0	0
ASV140	0	0	0	0.000360329	0	0	0	0.00581663	0	0	0	0	0	0	0	0	0	0	0	0	0	0	0	0	0	0	0	0	0	0	0	0	0	0	0	0	0	0	0	0	0	0	0	0	0	0	0	0	0
ASV143	0	0	0.0078971	0.000360329	0	0	0	0.0243415	0	0	5.8e-05	0	0	0.00028396	0	0	0	0	0	0	0	0	0	0	0	0	0	0	0	0	0	0	0	0	0	0	0	0	0	0	0	0	0	0	0	0	0	0	0
ASV145	0	0	0	0	0	0	0	0	0	0	0	0	0	0	0	0	0	0	0	0	0	0	0	0	0	0	0	0	0	0	0	0	0	0	0	0	0	0	0	0	0	0	0	0	0	0	0	0	0
ASV147	0	0	0	0	0.00212632	0.000124774	0	0	0	0	0	0	0	0	0	0.000111693	0	0	0	0	0	0	0.000143062	0	0	0	0.00822982	0	0	0	0	0	0	2.11e-05	0	0	0	0	0	0	0	0	9.44e-05	0	0	0	0	0.000356163	0
ASV148	0.0128969	0	0.00711935	0	0	0	0	0	0	0	0	0	0	0	0.00880559	0	0	0	0	0	0.0118943	0	0	0	0	0	0	0	0	0	0	0	0	0	0	0	0	0.0108206	0	0	0	0	0	0	0	0	0	0	0
ASV151	0	0	0	0	0	0	0	0	0	0	0.000116016	0	0	0	0.00141374	0	0.000157798	0	0	0	0	0	0	0	0	0	0	0	0	0	0	0	0	0	0	0	0	0	0.0431938	0.0522532	0	0	0	0	0.000132018	0	0	0	0
ASV152	0	0	0	0.0255585	0	0	0	0.00103663	0	0	0	0	0	0	0.00371612	0	0	0	0	0	0	0	0	0	0	0	0	0	0	0	0	0	0	0	0	0	0	0	0	0	0	0	0	0	0	0	0	0	0
ASV154	0	0	0.087227	0	0.0668842	0	0.00600692	0.00151655	0	0	0	0	8.23e-05	0	0.0010906	0	0.000262996	0	0.00065816	0	0	0	0	0	0.0180543	0	0	0	0	0	0	0	0	0	0.000221723	0.0030533	0	0.00203381	0	0	0	0	0	0.00102273	0.000409257	0	0.000206621	0.000377113	0
ASV158	0	0	0.00143584	0.0440471	0	0	0	0.00128619	0	0	0	0	0	0	0	0	0	0	0	0	0	0	0	0	0	0	0	0	0	0	0	0	0	0	0	0	0	0	0	0	0	0	0	0	0	0	0	0	0
ASV159	0	0	0	0.000372754	0	0	0	0	0	0	0	0	0	0	0	0	0	0	0	0	0	0	0	0	0	0	0	0	0	0	0	0	0	0	0	0	0	0	0	0	0	0	0	0	0	0	0	0	0
ASV160	0	0	0.00125636	0.000832484	0	0	0	0.0133034	0	0.000213669	0	0	0	0	0.000565497	0	0	0	0	0	0	0	0	0	0	0	0	0	0	0	0	0.000298805	0	0	0	0	0	0	0	0	0	0	0	0	0	0	0	0	0
ASV164	0.000776096	0	0.00346994	0	0	0	0	0.0090033	0	0	0.000116016	0	0	0	0.0253666	0	0.000315596	0	0	0	0.0270575	0	0	0	0	0	0.000154749	0	0	0	0	0	0	0	0	0	0	0.00625938	0	0	7.31e-05	0	0	0	0	0	0	0	0
ASV169	0	0	0	0	0	0	0	0	0.000450421	0	0	0	0	0	0	0	0	0	2.69e-05	0.00215664	0	0.00735424	0.00141273	0	0	0	0	0	0	0	0	9.96e-05	0	0	0	0.00373919	0.00703886	0	0	0	0	0	0	0.0019697	0.00706299	0.0114515	0	0	0
ASV173	0	0	0	4.97e-05	0	0	0	0.000537511	0	0	0	0	0	0	0	0	0	0	0	0	0	0	0	0	0	0	0	0	0.00118351	0	0	0.000697211	0	0	0	0	0	0	0	0	0	0	0	0	0	0	0	0	0
ASV176	0	0	0.00185462	0	0	0	0	0	0	0	0	0	0	0	0	0	0	0	0	0	0	0	0	0	0	0	0	0	0	0	0	0	0	0	0	0	0	0	0	0	0	0	0	0	0	0	0	0	0
ASV178	0	0.000517515	0	0	0	0	0	0	0	0	0	0	0	0	0	0	0.00724117	0	0	0	0	0	0	0	0	0.00264561	0.00920051	0	0	0	0	0	0	0	0	0	0	0	0	0	0	0	0	0	0	0	0	0	0.00459512
ASV180	0.0105001	0	0.00269219	0	0	0	0	0	0	0	0	0	0	0	0.00888638	0	0	0	0	0	0.0101362	0	0	0	0	0	0	0	0	0	0	0	0	0	0	0	0	0.00509438	0	0	0	0	0	0	0	0	0	0	0
ASV184	0	0	0	0.0469919	0	0	0	0.00174691	0	0	0	0	0	0	0	0	0	0	0	0	0	0	0	0	0	0	0	0	0	0	0	0	0	0	0	0	0	0	0	0	0	0	0	0	0	0	0	0	0
ASV185	0	0	0	0.00634925	0	1.47e-05	0	0	0	0	0	0	0	0	0	0	0	0	0	0	0	0	0	0	0	0	0	0	0	0	0	0	0	0	0.0129154	0.000752262	0	0	0	0	0	0.0392403	0.00435627	0	0	0	0	0	0
ASV188	0	0	0	0.0159663	0	0	0	0.00800507	0	0	0	0	0	9.47e-05	0	0	0	0	0	0	0.00848808	0	0	0	0	0	0	0	0	0	0	0	0	0	0	0	0	0	0	0	0	0	0	0	0	0	0	0	0
ASV189	0	0	0	0.0795954	0	0	0	0.000729479	0	0	0	0	0	0	0	0	0	0	0	0	0	0	0	0	0	0	0	0	0	0	0	0.000298805	0	0	0	0	0	0	0	0	0	0	0	0	0	0	0	0	0
ASV191	0	0	0	0	0	0	0	0	0	0	0	0	0	0	0	0	0	0	0	0	0	0	0	0	0	0	0	0	0	0	0	0	0	0	0	0	0	0.00203381	0	0	0	0	0	0	0	0	0	0	0
ASV192	0	0	0	0	0	0	0	0.000614298	0	0	0	0	0	0	0	0	0	0	0	0	0	0	0	0	0	0	0	0	0	0	0	0	0	0	0	0	0	0	0	0	0	0	0	0	0	0	0	0	0
ASV193	0	0	0	0.000422455	0	0	0	0	0	0	0	0	0	0	0	0	0	0	0	0	0	0	0	0	0	0	0	0	0	0	0	0	0	0	0	0	0	0	0	0	0	0	0	0	0	0	0	0	0
ASV195	0	0	0	0	0	0	0	0.0017853	0	0	0	0	0	0	0.00173688	0	5.26e-05	0	0	0	0	0	0	0	0	0	0	0	0	0	0	0.000348606	0	0	0	0	0	0	0	0	0	0	0	0	0	0	0	0	0
ASV199	0	0	0	0	0	0.000741306	0	0	0	0	0	0	0	0	0.000605889	0	0	0	0	0	0.00530161	0	0	0	0	0	0	0	0	0	0	0	0	0	0	0	0	0	0	0	0	0	0	0	0	0	0	0.134043	0
ASV201	0	0	0	0.0250491	0	0	0	0	0	0	0	0	0	0	0	0	0	0	0	0	0	0	0	0	0	0	0	0	0	0	0	0	0	0	0	0	0	0	0	0	0	0	0	0	0	0	0	0	0
ASV202	0	0	0.00155549	0	0	0	0	0.000518314	0	0	0	0	0	0	0.0121582	0	0	0	0	0	0	0	0	0	0	0	0	0	0	0	0	0	0	0	8.31e-05	0	0	0.00819445	0	0	7.31e-05	0	0	0	0	0	0	0	0
ASV204	0	0	0	0	0	0	0	0	0	0	0	0	0	0	0	0	0	0	0	9.22e-05	0	0	0	0	0	0	0.0013224	0	0	0	0	0	0	0	0	0	0	0	0	0	0	0	0	0	0	0	0	0	0
ASV208	0.0148143	0	0	0	0	0	0	0	0	0	0	0	0	0	0.00783617	0	0	0	0	0	0.00966927	0	0	0	0	0	0	0	0	0	0	0	0	0	0	0	0	0.0059237	0	0	0.000201159	0	0	0	0	0	0	0	0
ASV209	0	0	0	0.000173952	0	0	0	0	0	0	0	0	0	0.00105302	0	0.00583595	0	0	0	0.0214927	0	0.00707139	0.0170064	0.0115434	0.00623458	0	0	0	0	0	0	0.0423307	0	0	0	0	0	0	0	0	0	0	0	0	0	0	0	0	0
ASV212	0.00100436	0	0	8.7e-05	0	0.000932137	0	0.0125739	0	0	0	0	0	0	0	0	0	0	0	0	0.00186793	0	0	4.99e-05	0.272633	0	0.0189919	0	0	0	0	0	0	0	0	0	0	0.00173762	0	0	0	0	0	0	0	0	0	0	0
ASV213	0.00828597	0	0.00388872	0	0	0	0	0	0	0	0	0	0	0	0.0049279	0	0	0	0	0	0.00969674	0	0	0	0.00311729	0	0	0	0	0	0	0	0	0	0	0	0	0.0111761	0	0	0	0	0	0	0	0	0	0	0
ASV217	0	0	0	2.49e-05	0	0	0	0.000940643	0	0	0	0	0	0	0	0	0	0	0	0	0	0	0	0	0	0	0	0	0	0	0	0	0	0	0	0	0	0	0	0	0	0	0	0	0	0	0	0	0
ASV220	0	0	0	0.000124251	0	0	0	0	0	0	0	0	0	0	0	0	0	0	0	0	0	0	0	0	0	0	0	0	0	0	0	0	0	0	0.0193176	0.000708012	0	0	0	0	0	0	0	0	0	0	0	0	0
ASV224	0.00497615	0	0.00251271	0	0	0	0	0	0	0	0	0	0	0	0.00731106	0	0	0	0	0	0.00609823	0	0	0	0	0	0	0	0	0	0	0	0	0	0	0	0	0.012341	0	0	0	0	0	0	0	0	0	0	0
ASV230	0	0	0	0	0	0	0.113368	0	0	0	0	0	0	0	0	0	0	0	0	0	0	0	0	0	0	0	0	0	0	0	0	0	0	0	0	0	0	0	0	0	0	0.000941188	0	0.000265152	0	0	0	0	0
ASV236	0	0	0.0011367	0	0	0	0.0126756	0	0	0	0	0	0	0	0	0	0	0	0	0	0	0	0	0	0	0	0	0	0	0	0	0	0.00214119	6.33e-05	0	0	0	0	0	0	0	0	0	0	0	0	0	0	0
ASV242	0.00703052	0	0.00167514	0	0	0	0	0.00547109	0	0	0	0	0	0	0	0	0	0	0	0	0	0	0	0	0	0	0	0	0	0	0	0	0	0	0	0	0	0.000849064	0	0	0	0	0	0	0	0	0	0	0
ASV243	0.00965555	0	0.00173497	0	0	0	0	0	0	0	0	0	0	0	0.00989619	0	0	0	0	0	0.00769146	0	0	0	0	0	0	0	0	0	0	0	0	0	5.54e-05	0	0	0.0116302	0	0	0	0	0	0	0	0	0	0	0
ASV248	0	0	0.000119653	0	0	0	0	0	0	0	0	0	0	0	0	0	0	0	0	0	0	0	0	0	0	0	0	0	0	0	0	0	0	0	0	0	0	0	0	0	0	0	0	0	0	0	0	0	0
ASV249	0	0	0.0011367	0.0113814	0	0	0	0.0030139	0	0	4.64e-05	0	0	0	0	0	0	0	0	0	0	0	0	0	0	0	0	0	0	0	0	0	0	0	0	0	0	0	0	0	0	0	0	0	0	0	0	0	0
ASV255	0.0106371	0	0.00137601	0	0	0	0	0	0	0	0	0	0	0	0.00185806	0	0	0	0	0	0.00862543	0	0	0	0	0	0	0	0	0	0	0	0	0	0	0	0	0.00736514	0	0	0	0	0	0	0	0	0	0	0
ASV257	0	0	0	0.000211227	0	0	0	0	0	0	0	0	0	0	0.000363534	0	0	0	0	0	0.00348863	0	0	0	0	0	0	0	0	0	0	0	0	0	0	0	0	0	0.000196002	0	0	0	0	0	0	0	0	0	0
ASV258	0	0	0	0.00221168	0	0.000168812	0	0.000671888	0	0.0177956	0.00058008	0	0	7.1e-05	0	0	0	0	0	0	0	0.000141428	0	0	0.00194831	0	0	0	0	0	0	0.0245518	0	0	0	0	0	0.00118474	0	0	0	0	0	0	0	0	0	0	0
ASV268	0.00769248	0	0.00227341	0	0	0	0	0	0	0	0	0	0	0	0.00686674	0	0	0	0	0	0.00887265	0	0	0	0	0	0	0	0	0	0	0	0	0	0	0	0	0.00902377	0	0	0	0	0	0	0	0	0	0	0
ASV273	0	0	0	0	0	0	0	0	0	0	0	0	0	0	0	0	0	0	0	0	0	0	0	0	0	0	0	0	0	0	0	0	0	0	0	0	0	0	0	0	0	0	0	0	0	0	0	0	0
ASV275	0.00732726	0	0.00394855	0	0	0	0	0	0	0	0	0	0	0	0.00222159	0	0	0	0	0	0.00304911	0	0	0	0	0	0	0	0	0	0	0	0	0	0	0	0	0.00620014	0	0	0	0	0	0	0	0	0	0	0
ASV276	0	0	0	0	0	0	0	0	0	0	0	0	0	0	0	0	0	0	0	0	0	0	0	0	0	0	0	0	0	0	0	0	0	0	0	0	0	0	0	0	0	0	0	0	0	0	0	0	0
ASV279	0	0	0	0.000571556	0	0	0	0.00395454	0	0	0	0	0	0	0	0	0	0	0	0	0.00107131	0	0	0	0	0	0	0	0	0	0	0	0	0	0	0	0	0	0	0	0	0	0	0	0	0	0	0	0
ASV280	0	0	0	0	0	0	0	0	0	0	0	0	0	0	0	0	0	0	0	0	0	0	0	0	0	0	0	0	0	0	0	0	0	0	0	0	0	0	0	0	0	0	0	0	0	0	0	0	0
ASV281	0	0	0	0	0	0	0	0.00138217	0	0	0	0	0	0	0.00222159	0	0	0	0	0	0	0	0	0	0	0	0.000647131	0	0	0	0	0	0	0	0	0	0	0.00325804	0	0	0	0	0	0	0	0	0	0	0
ASV282	0	0	0	0	0	0	0	0	0	0	0	0	0	0	0	0	0	0	0	0	0.00233491	0	0	0	0	0	0	0	0	0.00130101	0	0	0	0	0	0	0	0	0	0	0	0	0	0	0	0	0	0	0
ASV289	0	0	0	0	0	0	0	0	0	0	0	0	0.000123513	0	0	0	0	0	0	9.22e-05	0	0	0	0	0	0	0	0	0	0	0	0	0	0	0.00205094	0.000951391	0	0	0	0	0	0	0	0	0	0	0	0	0
ASV292	0	0	0	0	0	0	0	0	0	0	0	0	0	0	0	0	0	0	0	0	0	0	0	0	0	0	0	0	0	0	0	0	0	0	0	0	0	0	0	0	0	0	0	0	0	0	0	0	0
ASV295	0	0	0	0.0115057	0	0	0	0.00322506	0	0	0	0	0	0	0	0	0	0	0	0	0.00153829	0	0	0	0	0	0	0	0	0	0	0	0	0	0	0	0	0	0	0	0	0	0	0	0	0	0	0	0
ASV296	0	0	0	0.000422455	0	0	0	0.000345543	0	0	0	0	0	0	0	0	0	0	0	0	0	0	0	0	0	0	0	0	0	0	0	0	0	0	0	0	0	0	0	0	0	0	0	0	0	0	0	0	0
ASV301	0	0	0	0	0	0	0	0	0	0	0	0	0.000308782	0.00151445	0	0.00273647	0	0	0	0.00842381	0	0	0	0.0218527	0	0	0	0	0	0	0.00733276	0	0	0.000126585	0	0	0.000188541	0	0	0	0	0	0.00217139	0	0	0	0	0	0
ASV315	0.00301308	0	0	0	0	0	0	0.00205406	0	0	0	0	0	0	0.00363533	0	0	0	0	0	0.00439512	0	0	0	0.019483	0	0.000661199	0	0	0	0	0	0	0	0	0	0	0.00254719	0	0	0	0	0	0	0	0	0	0	0
ASV317	0.00661964	0	0.00173497	0	0	0	0	0	0	0	0	0	0	0	0.00403926	0	0	0	0	0	0.00412043	0	0	0	0	0	0	0	0	0	0	0	0	0	0	0	0	0.00286312	0	0	0	0	0	0	0	0	0	0	0
ASV318	0.00239677	0	0	0.000136677	0	0	0	0	0	0	0	0	0	0	0.00100982	0	0	0	0	0	0.00120866	0	0	0	0	0	0	0	0	0	0	0	0	0	0	0	0	0	0	0	0	0	0	0	0	0	0	0	0
ASV319	0	0	0	0	0	0	0	1.92e-05	0.000756065	0	3.48e-05	0	0	1.18e-05	0	0	0	0	4.03e-05	0.00202761	0	0.00514443	0.00119814	0	0	0	0	0	0	0	0	0	0	0	0	0.00256654	0.00425265	0	0	0	0	0.000168931	0	0.00159091	0.0042642	0.00578478	0	0	0
ASV323	0	0	0	0.000285778	0	0	0	0.00282193	0	0	0	0	0	0	0	0	0	0	0	0	0.0107955	0	0	0	0	0	0	0	0	0	0	0	0	0	0	0	0	0	0	0	0	0	0	0	0	0	0	0	0
ASV332	0.00105001	0	0.000478612	0.00790239	0	0	0	0.000307149	0	0	0	0	0	0	0	0	0	0	0	0	0	0	0	0	0	0	0	0	0	0	0	0	0	0	0	0	0	0	0	0	0	0	0	0	0	0	0	0	0
ASV340	0	0	0	0.00494521	0	0	0	0.00406972	0	0	0	0	0	0	0.00698792	0	0	0	0	0	0.0028843	0	0	0	0	0	0	0	0	0	0	0	0	0	0	0	0	0	0	0	0	0	0	0	0	0.00106251	0	0	0
ASV341	0	0	0	0	0	0	0	0	0	0	0	0	0	0	0	0	0	0	0	0	0	0	0	0	0	0	0	0	0	0	0	0	0	0	0	0	0	0	0	0	0	0	0	0	0	0	0	0	0
ASV344	0	0	0	0.00392634	0	0	0	0.00107502	0	0	0	0	0	0	0	0	0	0	0	0	0	0	0	0	0	0	0	0	0	0	0	0	0	0	0	0	0	0.00100703	0	0	0	0	0	0	0	0	0	0	0
ASV350	0	0	0	0	0	0	0	0	0	0	0	0	0	0	0	0	0	0	0	0	0	0	0	0	0	0	0	0	0	0	0	0	0	0	0	0	0	0	0	0	0	0	0	0	0	0	0	0	0
ASV351	0	0	0.00185462	0	0	0	0	0.00143976	0	0	0	0	0	0	0	0	0	0	0	0	0	0	0	0	0	0	0.000323565	0	0	0	0	0	0	0	0	0	0	0.00438354	0	0	0	0	0	0	0	0	0	0	0
ASV356	0	0	0.00143584	0	0	0	0	0.000230362	0	0	0	0	0	0	0.00537222	0	0	0	0	0	0.00439512	0	0	0	0	0	0	0	0	0	0	0	0	0	0	0	0	0.00385041	0	0	0	0	0	0	0	0	0	0	0
ASV366	0	0	0	0	0	0	0	0.00126699	0	0	0	0	0	0	0	0	0	8.03e-05	0	0	0.00236238	0	0	0	0	0	0	0	0	0	0	0	0	0	0	0	0	0.0106824	0	0	0	0.00538166	0	0	0	0	0	0	0
ASV372	0	0	0	0	0	0	0	0	0	0	0	0	0	0	0	0	0	0	0	0	0.00129107	0	0	0	0	0	0	0	0	0	0	0	0	0	0	0	0	0.00155991	0	0	0	0	0	0	0	0	0	0	0
ASV388	0	0	0	0	0	0	0	0	0	0	0	0	0	0	0	0	0	0	0	0	0	0	0	0	0	0	0	0	0	0	0	0	0	0	0	0	0	0	0	0	0	0	0	0	0	0	0	0	0
ASV393	0	0	0	0	0	0	0	0	0	0	0	0	0	0	0.00359494	0	0	0	0	0	0.00131854	0	0	0	0	0	0	0	0	0	0	0	0	0	0	0	0	0.00398863	0	0	0.000164585	0	0	0	0	0	0	0	0
ASV397	0	0	0	0	0	0	0	0.00047992	0	0.0193981	0	0	0	0	0	0	0	0	0	0	0	0	0	0	0	0	0.000478314	0	0	0	0	0.00512948	0	0	0	0	0	0	0	0	0	0	0	0	0	0	0	0	0
ASV400	0	0	0	0.000149102	0	0	0	0	0	0	0	0	0	0	0	0	0	0	0	0	0	0	0	0	0	0	0	0	0	0	0	0	0	0	0	4.43e-05	0	0	0	0	0	0	0	0	0	0	0	0	0
ASV406	0	0	0	0	0	0	0	0.000671888	0	0	0	0	0	0	0	0	0	0	0	0	0	0	0	0	0	0	0	0	0	0	0	0	0	0	0	0	0	0	0	0	0	0	0	0	0	0	0	0	0
ASV407	0	0	0	0	0	0	0	9.6e-05	0	0	0	0	0	0	0.00169649	0	0	0	0	0	0.0160971	0	0	0	0	0	0	0	0	0	0	0	0	0	0	0	0	0	0	0	0	0	0	0	0	0	0	0	0
ASV409	0.0020772	0	0.00424768	0	0	0.000110095	0	0	0	0	0	0	0	0	0.00254473	0	0	0	0	0	0.00329634	0	0	0	0	0	0	0	0	0	0	0	0	0	0	0	0	0	0	0	0	0	0	0	0	0	0	0	0
ASV414	0	0	0	0	0	0	0	0.000556707	0	0	0	0	0	0	0	0	0	0	0	0	0	0	0	0	0	0	0	0	0	0	0	0	0	0	0	0	0	0	0	0	0	0	0	0	0	0	0	0	0
ASV417	0	0	0	0.000323054	0	0	0	0	0	0	0	0	0	0	0	0	0	0	0	0	0	0	0	0	0	0	0	0	0	0	0	0	0	0	0	0	0	0	0	0	0	0	0	0	0	0	0	0	0
ASV447	0	0	0	0	0.000210526	0	0	0.00193888	0	0	0	0	0	0	0.00222159	0	0	0	0	0	0	0	0	0	0	0	0	0	0	0	0	0	0	0	0	0	0	0.00292236	0	0	0	0	0	0	0	0	0	0	0
ASV459	0	0	0	0	0	5.87e-05	0	7.68e-05	0	0	0	0	0	0	0.00016157	0	0	0	0	0	2.75e-05	0	0	0	0	0	0	0	0	0	0	0	0	0	0	0	0	0	0	0	0	0	0	0	0	0	0	0	0
ASV460	0	0	0	0	0	0	0	0	0	0	0	0	0	0	0	0	0	0	0	0	0	0	0	0	0	0	0	0	0	0	0	0	0	0	0	0	0	0	0	0	0	0	0	0	0	0	0	0	0
ASV461	0	0	0.00263237	0	0	0	0	0	0	0	0	0	0	0	0	0	0.00112212	0	0	0	0	0	0	0	0	0	0	0	0	0	0	0	0	0	0	0	0	0	0	0	0	0	0	0	0	0	0	0	0
ASV476	0.00198589	0	0.00341011	0	0	0	0	0	0	0	0	0	0	0	0.00496829	0	0	0	0	0	0.00118119	0	0	0	0	0	0	0	0	0	0	0	0	0	0	0	0	0.00586447	0	0	0	0	0	0	0	0	0	0	0
ASV487	0	0	0	0	0	0	0	0	0	0	0	0	0	0	0	0	0	0	0	0	0	0	0	0	0	0	0	0	0	0	0	0	0	0	0	0	0	0.0011255	0	0	0	0	0	0	0	0	0	0	0
ASV496	0	0	0	0	0	0	0	0	0	0	0	0	0	0	0	0	0	0	0	0	0	0	0	0	0	0	0	0	0	0	0	0	0	0	0	0	0	0	0	0	0	0	0	0	0	0	0	0	0
ASV497	0.00426853	0	0	0	0	0	0	0	0	0	0	0	0	0	0.000605889	0	0	0	0	0	0.00315899	0	0	0	0	0	0	0	0	0	0	0	0	0	0	0	0	0.00383066	0	0	0	0	0	0	0	0	0	0	0
ASV504	0.000844575	0	0.00119653	0	0	0	0	0	0	0	0	0	0	0	0.000727067	0	0	0	0	0	0.00343369	0	0	0	0	0	0	0	0	0	0	0	0	0	0	0	0	0.00347524	0	0	0	0	0	0	0	0	0	0	0
ASV512	0	0	0	8.7e-05	0	0	0	0.0012286	0	0	0	0	0	0	0	0	0	0	0	0	0	0	0	0	0	0	0	0	0	0	0	0	0	0	0	0	0	0	0	0	0	0	0	0	0	0	0	0	0
ASV516	0	0	0	0	0	0	0	0	0	0	0	0	0	0	0	0	0	0	0	0	0	0	0	0	0	0	0	0	0	0	0	0	0	0	0	0	0	0	0	0	0	0	0	0	0	0	0	0	0
ASV522	0	0	0	0.00792724	0	0	0	0.000287952	0	0	0	0	0	0	0	0	0	0	0	0	0.000824085	0	0	0	0	0	0	0	0	0	0	0	0	0	0	0	0	0	0	0	0	0	0	0	0	0	0	0	0
ASV565	0	0	0	0	0	0	0	0	0.000675632	0	0	0	0	0	0	0.000404887	0	0	0	5.53e-05	0	0	0	0.000984804	0	0	0	0	0	0	6.43e-05	0	0.0050381	0.00042195	0	0	0.000104745	0	0	0	0	0	0	0	0	0	0	0	0
ASV569	0	0	0	0.000273353	0	0	0	0	0	0	0	0	0	0	0	0	0	0	0	0	0	0	0	0	0	0	0	0	0	0	0	0	0	0	0	0.000132752	0	0	0	0	0	0	0	0	0	0	0	0	0
ASV572	0.003812	0	0	0	0	0	0	0	0	0	0	0	0	0	0.00105021	0	0	0	0	0	0.00436765	0	0	0	0	0	0	0	0	0	0	0	0	0	0	0	0	0.00446252	0	0	0	0	0	0	0	0	0	0	0
ASV590	0.00187176	0	0.000777745	0	0	0	0	0	0	0	0	0	0	0	0.00185806	0	0	0	0	0	0.00195034	0	0	0	0	0	0	0	0	0	0	0	0	0	0	0	0	0.00201406	0	0	0	0	0	0	0	0	0	0	0
ASV599	0	0	0.000239306	0	0	0	0	0	0	0	0	0	0	0	0	0	0	0	0	0	0	0	0	0	0	0	0	0	0	0	0	0	0	0	0	0	0	0	0	0	0	0	0	0	0	0	0	0	0
ASV603	0	0	0	0	0	0	0	0	0	0	0	0	0	0	0	0	0	0	0	0	0	0	0	0	0	0	0	0	0	0	0	0	0	0	0	0	0	0	0	0	0	0	0	0	0	0	0	0	0
ASV613	0.00162067	0	0	0	0	0	0	0	0	0	0	0	0	0	0.00262552	0	0	0	0	0	0	0	0	0	0	0	0	0	0	0	0	0	0	0	0	0	0	0.00440329	0	0	0	0	0	0	0	0	0	0	0
ASV624	0	0	0	0	0	0	0	0	0	0	0	0	0	0	0	0	0	0	0	0	0	0	0	0	0	0	0	0	0	0	0	0	0	0	0	0	0	0	0	0	0	0	0	0	0	0	0	0	0
ASV636	0.00255655	0	0.0011367	0	0	0	0	0	0	0	0	0	0	0	0	0	0	0	0	0	0	0	0	0	0	0	0	0	0	0	0	0	0	0	0	0	0	0.00173762	0	0	0	0	0	0	0	0	0	0	0
ASV666	0	0	0	0	0	0	0	0	0	0	0	0	0	0	0	0	0	0	0	0	0	0	0	0	0	0	0	0	0	0	0	0	0	0	0	0	0	0	0	0	0	0	0	0	0	0	0	0	0
ASV686	0.0028533	0	0	0	0	0	0	0	0	0	0	0	0	0	0.00157531	0	0	0	0	0	0.00181299	0	0	0	0	0	0	0	0	0	0	0	0	0	0	0	0	0.00258668	0	0	0	0	0	0	0	0	0	0	0
ASV693	0	0	0	0	0	0	0	0	0	0	0	0.000282241	0	0	0	0	0	0	0	0	0	0	0	0	0	0	0	0	0	0	0	0	0	0	0.000332585	0	0	0	0	0	0	0	0	0	7.92e-05	0	0	0	0
ASV712	0	0	0	0	0	0	0	0	0	0	0	0	0	0	0	0	0	0	0	0	0	0	0	0	0	0	0	0	0	0	0	0	0	0	0	0	0	0	0	0	0	0	0	0	0	0	0	0	0
ASV778	0	0	0	0	0	0	0	0	0	0	0	0	0	0	0	0	0	0	0	0	0	0	0	0	0	0	0	0	0	0	0	0	0	0	0	0	0	0.00059237	0	0	0	0	0	0	0	0	0	0	0
ASV835	0	0	0.000777745	0	0	0	0	0	0	0	0	0	0	0	0.00210042	0	0	0	0	0	0.000769146	0	0	0	0	0	0	0	0	0	0	0	0	0	0	0	0	0	0	0	0	0	0	0	0	0	0	0	0
ASV983	0	0	0	0	0	0	0	0	0	0	0	0	0	0	0	0	0	0	0	0	0	0	0	0	0	0	0	0	0	0	0	0	0	0	0	0	0	0	0	0	0	0	0	0	0	0	0	0	0
[truncated: 308 more columns]
