# Supplementary material for: Perinatal environment shapes microbiota colonization and infant growth: impact on host response and intestinal function
Source: Microbiome. 2020 Nov 23;8:167. doi: 10.1186/s40168-020-00940-8 (PMC7685601; doi:10.1186/s40168-020-00940-8)
Supplement: Supplementary file 14 — Additional file 13. R code used in the study and links of consulted GitHub repositories (R 5 kb) [file 40168_2020_940_MOESM13_ESM.r]

#BIOINFORMATICAL ANALYSIS:

#Dada2 pipeline:  
  https://benjjneb.github.io/dada2/tutorial.html
  
#REMOVE CONTAMINANTS
  library(phyloseq); packageVersion("phyloseq")
  library(ggplot2); packageVersion("ggplot2")
  library(decontam); packageVersion("decontam")
  
  
  df <- as.data.frame(sample_data(ps)) # Put sample_data into a ggplot-friendly data.frame
  df$LibrarySize <- sample_sums(ps)
  df <- df[order(df$LibrarySize),]
  df$Index <- seq(nrow(df))
  ggplot(data=df, aes(x=Index, y=LibrarySize, color=Sample_or_Control)) + geom_point()
  
  
  #Identify the contaminants
  contamdf.freq <- isContaminant(ps, method="frequency", conc="quant_reading")
  head(contamdf.freq)
  write.csv(as.data.frame(contamdf.freq), "contaminantes_frequencias.csv")
  
  
  #plot the contaminants frequency
    plot_frequency(ps, taxa_names(ps)[c(1,3)], conc="quant_reading") + 
    xlab("DNA Concentration (PicoGreen fluorescent intensity)")
  
  #Filter contaminants
  ps.noncontam <- prune_taxa(!contamdf.freq$contaminant, ps)
  ps.noncontam
  
  
#SEQUENCE QUALITY FILTERING
  library(phyloseq)
  data = filter_taxa(ps.noncontam, function(OTU) sum(OTU > 3) > (0.2*length(OTU)), TRUE)
  which(!rowSums(otu_table(data)) > 1000)
  data <- prune_samples(rowSums(otu_table(data)) > 1000, data)
  data_alpha<-data
  data_transformed <- transform_sample_counts(data, function(OTU) OTU/sum(OTU))
  data_filtered = filter_taxa(data_transformed, function(x) sum(x) > .0001, TRUE)
  
  
#STATISTICAL ANALYSIS AND PLOTTING

  #Alpha diversity
  library(vegan)
  library(ggplot2)
  alpha_data_rare= rarefy_even_depth(data_alpha, rngseed=1, sample.size=0.9*min(sample_sums(data_alpha)), replace=F)
  alpha<- estimate_richness(alpha_data_rare)
  
  #Check normality of qualitative varaibles. Upload the metadata of the samples as sample_data of the phyloseq object 
  data<-data_filtered
  metadata<-sample_data(data)
  shapiro.test(metadata$Shannon)
  
  #Filter phyloseq object into the desired Time/categories (one example is shown)
  delivery<-metadata[metadata$Time == 'Delivery',]
  
  #Kruskall-Wallis test (only one example code is shown) - For three studied groups
  kruskal.test(Chao1 ~ Lugar, data=as.data.frame(delivery))
  
  
  #Plot_alpha_diversity
  delivery$Birth_group = factor(delivery$Birth_group, c("CS","V","HB"))
  delivery$Chao1<-as.numeric(as.character(delivery$Chao1))
  p<-boxplot(Chao1 ~ Birth_group, data=as.data.frame(delivery), ylab="Chao1's diversity")
  p<-ggplot(metadata, aes(x=Time_mode, y=Chao1, fill=Chao1)) + geom_boxplot()
  
  
  #post-hoc (Dunn's test - Tukey para parametrico)
  library(PMCMRplus)
  dunn.chao.Time.mode<-kwAllPairsDunnTest(Chao1 ~ Time_mode, data=as.data.frame(mapfile), p.adjust.method ="fdr")
  write.csv(as.data.frame(dunn.chao.Time.mode$p.value), "Dunn.chao.Time_mode.csv")
  
  #Mann-Whitney test for two groups:
  pairwise.wilcox.test(delivery$Shannon, delivery$Place, p.adjust.method = "fdr", paired=FALSE)
  
  
  #Permanova
  BC.dist=vegdist(otu_table(data), distance="bray")
  modelo_bray_completo<-adonis(BC.dist ~ Time*Birth_group*Place+ Birth*Place+gestational_agel+AB.delivery+AB.pregnancy+BMI.pregestacional+BMI_cat+Feeding, data = metadata, permutations = 1000)
  write.csv(as.data.frame(modelo_bray_completo$aov.tab),"modelo_adonis_bray.csv")
  
  #Anosim:
  anosim(BC.dist, meta$AgeGroup, permutations = 1000)
  
  
  #DATA VISUALIZATION:
  #Area_plot_phylum
  library(phyloseq)
  library(ggplot2)
  library(reshape2)
  library(Forecast)
  
  phylum<-tax_glom(data_transformed_sc,taxrank = "Phylum")
  phylum<-psmelt(phylum)
  
  library(tidyr)
  library(dplyr)
  area_data<-phylum %>% group_by(Time_mode, Phylum) %>% summarise(total=sum(Abundance))
  area_data_new<-area_data%>% separate(Time_mode, c("Birth","Time"))
  area_data_new$Time_num<-as.numeric(strsplit(area_data_new$Time,"d"))
  area_data_new$Parto <- factor(area_data_new$Birth, levels = c("CS","V","HB"))
  p<-ggplot(area_data_new, aes(x=Time_num, y=total, fill=Phylum)) + geom_area(position = "fill") + scale_x_continuous(breaks=seq(0,7,31)) + facet_wrap(facets="Parto") + labs(x="Time (Days)", y="Relative abundance") +  theme(plot.margin = margin(6,.2,6,.2, "cm"))
  p
  
  
  #Plots_genus_lines
  #Line_graph:
  library(plyr)
  summary_func <- function(x, col){c(mean = mean(x[[col]], na.rm=TRUE), iqr = sem(x[[col]], na.rm=TRUE))}
  groupnames="Time_mode"
  data_sum <-ddply(data, groupnames, .fun=summary_func,varname)
  
  
  genus<-tax_glom(data,taxrank = "Genus")
  genus<-psmelt(genus)
  
  genus$Abundance=as.numeric(as.character(genus$Abundance))
  data_plot_lines <- data_summary(genus, varname="Abundance", groupnames=c("Time_num", "Parto_simple", "Phylum"))
  Klebsiella<-subset.data.frame(data_plot_lines, Genus == "Klebsiella", select=c(Time_num, Genus, Birth_group,mean,sem))
  Bacteroides$Time_num <- factor(Klebsiella$Time_num, levels = c("0","7","31"))
  
  p<-ggplot(Klebsiella, aes(x=Time_num, y=mean, group=Birth_group, color=Birth_group)) + geom_line(lwd=1) + geom_point()+ geom_errorbar(aes(ymin=mean-sem, ymax=mean+sem), width=.2, position=position_dodge(0.005)) + labs(title="Klebsiella", x="Time (Days)", y = "Relative abundance") + scale_color_manual(values=c(CS="#16A4EA",V="#20BD71",HB="#F68A17"))
  
  
  
#PICRUST
https://github.com/vmaffei/dada2_to_picrust


#LEFSE
https://github.com/ying14/yingtools2/wiki/Using-the-%60lefse%60-wrapper-function
The Dr. Huttenhower Galaxy server

  
